# Supplementary material for: Association Between the Dietary Index for Gut Microbiota (DI-GM) and Colorectal Cancer in the PLCO Cohort
Source: Nutrients. 2026 Mar 28;18(7):1088. doi: 10.3390/nu18071088 (PMC13074818; doi:10.3390/nu18071088)
Supplement: Supplementary file 1 [file nutrients-18-01088-s001.zip]

Archive with 1 entries (1 files):
- nutrients-4163606-supplementary.pdf
